# Supplementary material for: Intravenous Oncolytic Vaccinia Virus Therapy Results in a Differential Immune Response between Cancer Patients
Source: Cancers (Basel). 2022 Apr 27;14(9):2181. doi: 10.3390/cancers14092181 (PMC9103071; doi:10.3390/cancers14092181)
Supplement: Supplementary file 1 [file cancers-14-02181-s001.zip]

Archive with 1 entries (1 files):
- cancers-1650781-supplementary.pdf
